# Supplementary material for: Genome-Wide Identification, Evolution, and Co-expression Network Analysis of Mitogen-Activated Protein Kinase Kinase Kinases in Brachypodium distachyon
Source: Front Plant Sci. 2016 Sep 16;7:1400. doi: 10.3389/fpls.2016.01400 (PMC5025453; doi:10.3389/fpls.2016.01400)
Supplement: Supplementary file 1 [file Table1.XLS]

## Sheet: Table S1
Supplementary Table S1.The MAPKKK genes used as the query for the local Blast search in this study
Acess	Species
gi|297748058	Gossypium hirsutum
gi|75319559	Nicotiana tabacum
gi|355486000	Medicago truncatula
gi|355481927	Medicago truncatula
gi|384979221	Fragaria ananassa
gi|357482873	Medicago truncatula
gi|357471365	Medicago truncatula
gi|357453351	Medicago truncatula
gi|357445203	Medicago truncatula
gi|45476486	Lotus japonicus
gi|212275844	Zea mays
gi|306451384	Zea mays
gi|326524107	Hordeum vulgare
gi|475541968	Aegilops tauschii
gi|78771847	Triticum aestivum
gi|3688193	Brassica napus
AtMAPKKK1-80	Arabidopsis thaliana
OsMAPKKK1-75	Oryza Sativa
Total	171

## Sheet: Table S2
Supplemenrary Table S2. The accession information of data using for co-expression analysis in B. distachyon(Bd21).
Series		Growth stage	Source name	Treatment	References	Database
SRP008505（RNAseq）	SRX100691	-	Pistil	-	Davidson et al.,2012	SRA
	SRX100692	25 Days After Pollination	Embryo	-
	SRX100693	5 Days After Pollination	Seed	-
	SRX100694	-	Anthe	-
	SRX100695	10 Days After Pollination	Seed	-
	SRX100696	25 Days After Pollination	Endosperm	-
	SRX100697	20 Day	Leaves	-
	SRX100698	25 Days After Pollination	Embryo	-
	SRX099193	20 Day	Leaves	-
	SRX099196	Early	Inflorescence	-
	SRX099197	Emerging	Inflorescence	-
GSE38247（microarray）	GSM937445	third(5-6 days)leaf	leaf expansion zone	control biological rep1	Verelst et al.,2013	GEO
	GSM937446	third(5-6 days)leaf	leaf expansion zone	control biological rep2
	GSM937447	third(5-6 days)leaf	leaf expansion zone	control biological rep3
	GSM937448	third(5-6 days)leaf	leaf mature zone	control biological rep1
	GSM937449	third(5-6 days)leaf	leaf mature zone	control biological rep2
	GSM937450	third(5-6 days)leaf	leaf mature zone	control biological rep3
	GSM937451	third(5-6 days)leaf	leaf proliferation zone	control biological rep1
	GSM937452	third(5-6 days)leaf	leaf proliferation zone	control biological rep2
	GSM937453	third(5-6 days)leaf	leaf proliferation zone	control biological rep3
	GSM937454	third(5-6 days)leaf	leaf expansion zone	mild drought stress biological rep1
	GSM937455	third(5-6 days)leaf	leaf expansion zone	mild drought stress biological rep2
	GSM937456	third(5-6 days)leaf	leaf mature zone	mild drought stress biological rep1
	GSM937457	third(5-6 days)leaf	leaf mature zone	mild drought stress biological rep2
	GSM937458	third(5-6 days)leaf	leaf proliferation zone	mild drought stress biological rep1
	GSM937459	third(5-6 days)leaf	leaf proliferation zone	mild drought stress biological rep2
	GSM937460	third(5-6 days)leaf	leaf expansion zone	severe drought stress biological rep1
	GSM937461	third(5-6 days)leaf	leaf expansion zone	severe drought stress biological rep2
	GSM937462	third(5-6 days)leaf	leaf expansion zone	severe drought stress biological rep3
	GSM937463	third(5-6 days)leaf	leaf mature zone	severe drought stress biological rep1
	GSM937464	third(5-6 days)leaf	leaf mature zone	severe drought stress biological rep2
	GSM937465	third(5-6 days)leaf	leaf mature zone	severe drought stress biological rep3
	GSM937466	third(5-6 days)leaf	leaf proliferation zone	severe drought stress biological rep1
	GSM937467	third(5-6 days)leaf	leaf proliferation zone	severe drought stress biological rep2
	GSM937468	third(5-6 days)leaf	leaf proliferation zone	severe drought stress biological rep3
E-MEXP-3918（microarray）	-	third leaf	seedling	0h（24h） 12℃ biological rep 1	Boden et al., 2013	Arrayexpress
	-	third leaf	seedling	0h（24h） 12℃ biological rep 2
	-	third leaf	seedling	0h （24h）12℃ biological rep 3
	-	third leaf	seedling	2h 12℃ biological rep 1
	-	third leaf	seedling	2h 12℃ biological rep 2
	-	third leaf	seedling	24h 22℃ biological rep 1
	-	third leaf	seedling	24h 22℃ biological rep 2
	-	third leaf	seedling	2h 22℃ biological rep 1
	-	third leaf	seedling	2h 22℃ biological rep 2
	-	third leaf	seedling	2h 22℃ biological rep 3
	-	third leaf	seedling	24h 27℃ biological rep 1
	-	third leaf	seedling	24h 27℃ biological rep 2
	-	third leaf	seedling	2h 27℃ biological rep 1
	-	third leaf	seedling	2h 27℃ biological rep 2
	-	third leaf	seedling	2h 27℃ biological rep 3
E-MEXP-3729（microarray）	-	2-3 leaf	shoot tissues	Mandadi_1_Mock_biological Rep1	Mandadi et al., 2012	Arrayexpress
	-	2-3 leaf	shoot tissues	Mandadi_2_Mock_biological Rep2
	-	2-3 leaf	shoot tissues	Mandadi_3_Mock_biological Rep3
	-	2-3 leaf	shoot tissues	Mandadi_4_PMV_biological Rep1
	-	2-3 leaf	shoot tissues	Mandadi_5_PMV_biological Rep2
	-	2-3 leaf	shoot tissues	Mandadi_6_PMV_biological Rep3
	-	2-3 leaf	shoot tissues	Mandadi_7_PSA_biological Rep1
	-	2-3 leaf	shoot tissues	Mandadi_8_PSA_biological Rep2
	-	2-3 leaf	shoot tissues	Mandadi_9_PSA_biological Rep3
BD1	BD1_H1	28 days	plant	Diurnal LDHH 0 hrs	Sam Fox，2011（unpublished data）	PLEXdb
	BD1_H2	28 days	plant	Diurnal LDHH 4 hrs
	BD1_H3	28 days	plant	Diurnal LDHH 8 hrs
	BD1_H4	28 days	plant	Diurnal LDHH 12 hrs
	BD1_H5	28 days	plant	Diurnal LDHH 16 hrs
	BD1_H6	28 days	plant	Diurnal LDHH 20 hrs
	BD1_H7	28 days	plant	Diurnal LDHH 24 hrs
	BD1_H8	28 days	plant	Diurnal LDHH 28 hrs
	BD1_H9	28 days	plant	Diurnal LDHH 32 hrs
	BD1_H10	28 days	plant	Diurnal LDHH 36 hrs
	BD1_H11	28 days	plant	Diurnal LDHH 40 hrs
	BD1_H12	28 days	plant	Diurnal LDHH 44 hrs
	BD1_H13	28 days	plant	Diurnal LDHH 48 hrs
	BD1_H14	28 days	plant	Diurnal LDHC 0 hrs
	BD1_H15	28 days	plant	Diurnal LDHC 4 hrs
	BD1_H16	28 days	plant	Diurnal LDHC 8 hrs
	BD1_H17	28 days	plant	Diurnal LDHC 12 hrs
	BD1_H18	28 days	plant	Diurnal LDHC 16 hrs
	BD1_H19	28 days	plant	Diurnal LDHC 20 hrs
	BD1_H20	28 days	plant	Diurnal LDHC 24 hrs
	BD1_H21	28 days	plant	Diurnal LDHC 28 hrs
	BD1_H22	28 days	plant	Diurnal LDHC 32 hrs
	BD1_H23	28 days	plant	Diurnal LDHC 36 hrs
	BD1_H24	28 days	plant	Diurnal LDHC 40 hrs
	BD1_H25	28 days	plant	Diurnal LDHC 44 hrs
	BD1_H26	28 days	plant	Diurnal LDHC 48 hrs
	BD1_H27	28 days	plant	Diurnal LLHC 0 hrs
	BD1_H28	28 days	plant	Diurnal LLHC 4 hrs
	BD1_H29	28 days	plant	Diurnal LLHC 8 hrs
	BD1_H30	28 days	plant	Diurnal LLHC 12 hrs
	BD1_H31	28 days	plant	Diurnal LLHC 16 hrs
	BD1_H32	28 days	plant	Diurnal LLHC 20 hrs
	BD1_H33	28 days	plant	Diurnal LLHC 24 hrs
	BD1_H34	28 days	plant	Diurnal LLHC 28 hrs
	BD1_H35	28 days	plant	Diurnal LLHC 32 hrs
	BD1_H36	28 days	plant	Diurnal LLHC 36 hrs
	BD1_H37	28 days	plant	Diurnal LLHC 40 hrs
	BD1_H38	28 days	plant	Diurnal LLHC 44 hrs
	BD1_H39	28 days	plant	Diurnal LLHC 48 hrs
	BD1_H40	28 days	plant	Circadian_LLHH LDHH 0 hrs
	BD1_H41	28 days	plant	Circadian_LLHH LDHH 4 hrs
	BD1_H42	28 days	plant	Circadian_LLHH LDHH 8 hrs
	BD1_H43	28 days	plant	Circadian_LLHH LDHH 12 hrs
	BD1_H44	28 days	plant	Circadian_LLHH LDHH 16 hrs
	BD1_H45	28 days	plant	Circadian_LLHH LDHH 20 hrs
	BD1_H46	28 days	plant	Circadian_LLHH LDHH 24 hrs
	BD1_H47	28 days	plant	Circadian_LLHH LDHH 28 hrs
	BD1_H48	28 days	plant	Circadian_LLHH LDHH 32 hrs
	BD1_H49	28 days	plant	Circadian_LLHH LDHH 36 hrs
	BD1_H50	28 days	plant	Circadian_LLHH LDHH 40 hrs
	BD1_H51	28 days	plant	Circadian_LLHH LDHH 44 hrs
	BD1_H52	28 days	plant	Circadian_LLHH LDHH 48 hrs
	BD1_H53	28 days	plant	Circadian_LLHH LDHC 0 hrs
	BD1_H54	28 days	plant	Circadian_LLHH LDHC 4 hrs
	BD1_H55	28 days	plant	Circadian_LLHH LDHC 8 hrs
	BD1_H56	28 days	plant	Circadian_LLHH LDHC 12 hrs
	BD1_H57	28 days	plant	Circadian_LLHH LDHC 16 hrs
	BD1_H58	28 days	plant	Circadian_LLHH LDHC 20 hrs
	BD1_H59	28 days	plant	Circadian_LLHH LDHC 24 hrs
	BD1_H60	28 days	plant	Circadian_LLHH LDHC 28 hrs
	BD1_H61	28 days	plant	Circadian_LLHH LDHC 32 hrs
	BD1_H62	28 days	plant	Circadian_LLHH LDHC 36 hrs
	BD1_H63	28 days	plant	Circadian_LLHH LDHC 40 hrs
	BD1_H64	28 days	plant	Circadian_LLHH LDHC 44 hrs
	BD1_H65	28 days	plant	Circadian_LLHH LDHC 48 hrs
	BD1_H66	28 days	plant	Circadian_LLHH LLHC 0 hrs
	BD1_H67	28 days	plant	Circadian_LLHH LLHC 4 hrs
	BD1_H68	28 days	plant	Circadian_LLHH LLHC 8 hrs
	BD1_H69	28 days	plant	Circadian_LLHH LLHC 12 hrs
	BD1_H70	28 days	plant	Circadian_LLHH LLHC 16 hrs
	BD1_H71	28 days	plant	Circadian_LLHH LLHC 20 hrs
	BD1_H72	28 days	plant	Circadian_LLHH LLHC 24 hrs
	BD1_H73	28 days	plant	Circadian_LLHH LLHC 28 hrs
	BD1_H74	28 days	plant	Circadian_LLHH LLHC 32 hrs
	BD1_H75	28 days	plant	Circadian_LLHH LLHC 36 hrs
	BD1_H76	28 days	plant	Circadian_LLHH LLHC 40 hrs
	BD1_H77	28 days	plant	Circadian_LLHH LLHC 44 hrs
	BD1_H78	28 days	plant	Circadian_LLHH LLHC 48 hrs
BD3	BD3_H1	30 days following germination	leaf biological rep1	-	Karen Osmont，2012（unpublished data）	PLEXdb
	BD3_H2	30 days following germination	leaf biological rep2	-
	BD3_H3	30 days following germination	leaf biological rep3	-
	BD3_H4	7 days	root biological rep1	-
	BD3_H5	7 days	root biological rep2	-
	BD3_H6	7 days	root biological rep3	-
	BD3_H7	30 days following germination	stem biological rep1	-
	BD3_H8	30 days following germination	stem biological rep2	-
	BD3_H9	30 days following germination	stem biological rep3	-
Footnote: In series Bd1: LDHH, Light day, Dark night, Hot day, Hot night; LDHC, Light day, Dark night, Hot day, Cold night; LLHC, Light day, Light night, Hot day, Cold night; LLHH,Light day, Light night, Hot day, Hot night; "-" mean no treatment.
References
Boden, S.A., et al., Thermal stress effects on grain yield in Brachypodium distachyon occur via H2A.Z-nucleosomes. Genome Biol, 2013. 14(6): p. R65. Davidson, R.M., et al., Comparative transcriptomics of three Poaceae species reveals patterns of gene expression evolution. Plant J, 2012. 71(3): p. 492-502. Mandadi, K.K. and K.B. Scholthof, Characterization of a viral synergism in the monocot Brach…

## Sheet: Table S3
Supplementary Table S3. The Ka and Ks for BdMAPKKK genes with their duplicated homologous MAPKKK gene partners in rice, maize and Arabidopsis. BLOCK_NO means synteny region in chromosome explained in PGDD database. Bd: B. distachyon; Os: rice;Zm: maize.
Table S3-1: B. distachyon vs rice
Bd	Os	Ka	Ks	BLOCK_NO	Ka/Ks
BdMAPKKK5	OsMAPKKK73	0.1873	0.5672	20	0.330219
BdMAPKKK16	OsMAPKKK13	0.3012	1.1652	188	0.258496
BdMAPKKK21	OsMAPKKK13	0.1055	0.7083	219	0.148948
BdMAPKKK24	OsMAPKKK24	0.0599	0.4723	252	0.126826
BdMAPKKK25	OsMAPKKK42	0.0557	0.6105	19	0.0912367
BdMAPKKK26	OsMAPKKK59	0.2397	1.1896	83	0.201496
BdMAPKKK28	OsMAPKKK65	0.0427	0.3983	65	0.107206
BdMAPKKK30	OsMAPKKK21	0.1551	0.4028	64	0.385055
BdMAPKKK30	OsMAPKKK21	0.1551	0.4028	64	0.385055
BdMAPKKK33	OsMAPKKK7	0.1257	0.4291	45	0.292939
BdMAPKKK34	OsMAPKKK39	0.148	0.5276	45	0.280516
BdMAPKKK37	OsMAPKKK61	0.1368	0.6485	85	0.210948
BdMAPKKK38	OsMAPKKK34	0.0642	0.498	121	0.128916
BdMAPKKK39	OsMAPKKK49	0.221	0.6232	121	0.354621
BdMAPKKK40	OsMAPKKK31	0.0672	0.3571	84	0.188183
BdMAPKKK41	OsMAPKKK40	0.0761	0.4491	84	0.16945
BdMAPKKK42	OsMAPKKK49	0.3554	1.9531	122	0.181967
BdMAPKKK43	OsMAPKKK72	0.1637	0.5222	84	0.313481
BdMAPKKK44	OsMAPKKK74	0.1058	0.4748	84	0.222831
BdMAPKKK55	OsMAPKKK25	0.0305	0.4512	138	0.0675975
BdMAPKKK56	OsMAPKKK75	0.092	0.4392	138	0.209472
BdMAPKKK57	OsMAPKKK7	0.3037	0.7554	165	0.402039
BdMAPKKK58	OsMAPKKK35	0.1018	0.6134	142	0.16596
BdMAPKKK59	OsMAPKKK59	0.2885	0.8031	242	0.359233
BdMAPKKK60	OsMAPKKK23	0.1903	0.4462	242	0.42649
BdMAPKKK61	OsMAPKKK5	0.0854	0.4203	241	0.203188
BdMAPKKK68	OsMAPKKK64	0.0479	0.213	64	0.224883
BdMAPKKK69	OsMAPKKK20	0.0764	0.4403	64	0.173518
BdMAPKKK70	OsMAPKKK36	0.0828	0.5197	124	0.159323
BdMAPKKK71	OsMAPKKK29	0.1428	0.5431	138	0.262935
BdMAPKKK72	OsMAPKKK52	0.0808	0.8713	243	0.092735
BdMAPKKK73	OsMAPKKK50	0.2701	0.6156	243	0.438759
Table S3-2: B. distachyon vs maize
Bd	Zm	Ka	Ks	BLOCK_NO	Ka/Ks
BdMAPKKK2	ZmMAPKKK12	0.0986	0.625	97	0.15776
BdMAPKKK4	ZmMAPKKK7	0.16	0.5141	65	0.311223
BdMAPKKK6	ZmMAPKKK11	0.1634	0.5967	18	0.273839
BdMAPKKK7	ZmMAPKKK19	0.4307	0.9925	214	0.433955
BdMAPKKK11	ZmMAPKKK17	0.308	0.6817	270	0.451812
BdMAPKKK12	ZmMAPKKK18	0.2685	0.7728	270	0.347438
BdMAPKKK16	ZmMAPKKK15	0.1467	0.7067	409	0.207585
BdMAPKKK18	ZmMAPKKK4	0.1836	0.8943	395	0.2053
BdMAPKKK21	ZmMAPKKK16	0.0915	0.5718	539	0.160021
BdMAPKKK23	ZmMAPKKK4	0.103	0.504	648	0.204365
BdMAPKKK26	ZmMAPKKK50	0.039	0.6412	0	0.0608235
BdMAPKKK28	ZmMAPKKK46	0.0747	0.448	141	0.166741
BdMAPKKK29	ZmMAPKKK61	0.1117	0.6073	135	0.183929
BdMAPKKK31	ZmMAPKKK30	0.1248	0.6357	173	0.196319
BdMAPKKK32	ZmMAPKKK68	0.0861	0.3773	113	0.2282
BdMAPKKK34	ZmMAPKKK31	0.2435	0.5319	155	0.457793
BdMAPKKK35	ZmMAPKKK35	0.1247	0.5083	170	0.245328
BdMAPKKK36	ZmMAPKKK69	0.058	0.5432	225	0.106775
BdMAPKKK37	ZmMAPKKK71	0.1662	0.8329	199	0.199544
BdMAPKKK38	ZmMAPKKK54	0.1429	0.5632	275	0.253729
BdMAPKKK39	ZmMAPKKK73	0.2248	1.0319	238	0.217851
BdMAPKKK40	ZmMAPKKK55	0.0762	0.6654	211	0.114518
BdMAPKKK41	ZmMAPKKK45	0.0635	0.4383	211	0.144878
BdMAPKKK42	ZmMAPKKK73	0.3055	1.5096	241	0.202371
BdMAPKKK43	ZmMAPKKK47	0.0957	0.531	194	0.180226
BdMAPKKK47	ZmMAPKKK36	0.1554	0.6567	436	0.236638
BdMAPKKK48	ZmMAPKKK43	0.1103	0.6034	435	0.182797
BdMAPKKK51	ZmMAPKKK66	0.0648	0.6004	376	0.107928
BdMAPKKK52	ZmMAPKKK35	0.2835	1.041	503	0.272334
BdMAPKKK53	ZmMAPKKK39	0.0747	0.5309	456	0.140704
BdMAPKKK55	ZmMAPKKK57	0.0423	0.7341	405	0.0576216
BdMAPKKK56	ZmMAPKKK49	0.114	0.5372	456	0.212211
BdMAPKKK58	ZmMAPKKK32	0.1251	0.6517	438	0.191959
BdMAPKKK59	ZmMAPKKK50	0.6174	1.0272	510	0.601051
BdMAPKKK61	ZmMAPKKK40	0.2601	0.7504	511	0.346615
BdMAPKKK62	ZmMAPKKK42	0.2123	0.6062	583	0.350214
BdMAPKKK63	ZmMAPKKK59	0.0419	0.5372	538	0.077997
BdMAPKKK69	ZmMAPKKK27	0.0987	0.5419	62	0.182137
BdMAPKKK70	ZmMAPKKK28	0.1007	0.6149	252	0.163766
BdMAPKKK71	ZmMAPKKK25	0.1762	0.6502	412	0.270994
BdMAPKKK72	ZmMAPKKK23	0.2898	1.1984	599	0.241822
Table S3-3: B. distachyon vs Arabidopsis.
Bd	At	Ka	Ks	BLOCK_NO	Ka/Ks
BdMAPKKK43	AtRaf27	0.3455	3.0644	139	0.112746
BdMAPKKK44	AtRaf46	0.3208	4.2783	107	0.0749831
BdMAPKKK56	AtRaf46	0.3109	3.0304	115	0.102594
BdMAPKKK63	AtRaf21	0.2492	37.4954	72	0.00664615
BdMAPKKK73	AtZIK2	0.4325	45.2917	211	0.00954921

## Sheet: Table S4
Supplementary Table S4. The intron pattern in kinase domain of BdMAPKKK genes.
Family	Bd Gene Name	Bd Gene Model	Intron Number	Intron Phase Number
				0	1	2
MEKK subfamily	BdMAPKKK22.2	Bradi5g10670.2	7	5	0	2
	BdMAPKKK22.1	Bradi5g10670.1	7	5	0	2
	BdMAPKKK17	Bradi3g45790.1	7	5	0	2
	BdMAPKKK20	Bradi4g22760.1	7	5	0	2
	BdMAPKKK18	Bradi3g51380.1	7	5	0	2
	BdMAPKKK23	Bradi5g18180.1	7	5	0	2
	BdMAPKKK4	Bradi1g58810.1	7	5	0	2
	BdMAPKKK1	Bradi1g07650.1	7	5	0	2
	BdMAPKKK19	Bradi3g57740.1	7	5	0	2
	BdMAPKKK2	Bradi1g10970.1	7	5	0	2
	BdMAPKKK6	Bradi1g67397.1	7	5	0	2
	BdMAPKKK24.3	Bradi5g24870.3	8	7	0	1
	BdMAPKKK24.2	Bradi5g24870.2	8	7	0	1
	BdMAPKKK24.1	Bradi5g24870.1	8	7	0	1
	BdMAPKKK21	Bradi4g29500.1	10	8	0	2
	BdMAPKKK16.1	Bradi3g36080.1	10	8	0	2
	BdMAPKKK16.2	Bradi3g36080.2	10	8	0	2
	BdMAPKKK5	Bradi1g65500.1	0	0	0	0
	BdMAPKKK15	Bradi3g10887.1	0	0	0	0
	BdMAPKKK3	Bradi1g41850.1	0	0	0	0
	BdMAPKKK10	Bradi2g17840.1	0	0	0	0
	BdMAPKKK8	Bradi2g17820.1	0	0	0	0
	BdMAPKKK7	Bradi2g17800.1	0	0	0	0
	BdMAPKKK11	Bradi2g47480.1	0	0	0	0
	BdMAPKKK12	Bradi2g47490.1	0	0	0	0
	BdMAPKKK9	Bradi2g17830.1	0	0	0	0
	BdMAPKKK13	Bradi2g47500.1	0	0	0	0
	BdMAPKKK14	Bradi2g47510.1	0	0	0	0
Raf subfamily	BdMAPKKK63.1	Bradi4g36880.1	7	4	1	2
	BdMAPKKK63.2	Bradi4g36880.2	7	4	1	2
	BdMAPKKK63.3	Bradi4g36880.4	6	3	1	2
	BdMAPKKK45	Bradi3g01850.1	7	3	2	2
	BdMAPKKK29	Bradi1g28110.2	7	4	1	2
	BdMAPKKK65.2	Bradi4g41870.2	7	4	1	2
	BdMAPKKK65.1	Bradi4g41870.1	7	4	1	2
	BdMAPKKK67	Bradi5g26917.1	7	4	1	2
	BdMAPKKK49	Bradi3g13050.1	6	4	1	1
	BdMAPKKK50	Bradi3g13060.1	6	4	1	1
	BdMAPKKK25.2	Bradi1g04080.2	5	2	2	1
	BdMAPKKK25.1	Bradi1g04080.1	5	2	2	1
	BdMAPKKK55	Bradi3g47600.1	5	2	2	1
	BdMAPKKK46	Bradi3g05520.2	1	0	0	1
	BdMAPKKK51	Bradi3g18150.1	1	0	0	1
	BdMAPKKK36	Bradi2g00670.1	2	2	0	0
	BdMAPKKK32	Bradi1g35350.1	1	1	0	0
	BdMAPKKK37	Bradi2g06260.1	2	2	0	0
	BdMAPKKK39	Bradi2g19590.1	2	2	0	0
	BdMAPKKK42	Bradi2g49700.1	2	2	0	0
	BdMAPKKK59	Bradi4g02367.1	5	3	1	1
	BdMAPKKK40	Bradi2g44910.1	5	3	1	1
	BdMAPKKK38	Bradi2g15560.1	5	3	1	1
	BdMAPKKK26	Bradi1g14000.1	5	3	1	1
	BdMAPKKK27	Bradi1g14010.1	5	3	1	1
	BdMAPKKK28	Bradi1g20390.1	8	3	1	4
	BdMAPKKK43	Bradi2g49790.1	8	3	1	4
	BdMAPKKK44	Bradi2g57470.1	8	3	1	4
	BdMAPKKK56	Bradi3g48360.1	8	2	2	4
	BdMAPKKK30.2	Bradi1g28950.4	5	3	1	1
	BdMAPKKK30.1	Bradi1g28950.2	5	3	1	1
	BdMAPKKK60	Bradi4g02900.1	5	3	1	1
	BdMAPKKK31	Bradi1g30720.1	5	3	1	1
	BdMAPKKK34	Bradi1g47570.1	5	3	1	1
	BdMAPKKK58	Bradi3g60210.1	5	3	1	1
	BdMAPKKK62	Bradi4g09990.1	10	6	1	3
	BdMAPKKK54	Bradi3g45660.1	10	6	1	3
	BdMAPKKK61	Bradi4g04470.1	10	6	1	3
	BdMAPKKK53	Bradi3g44707.1	9	6	1	2
	BdMAPKKK64	Bradi4g38400.1	9	6	1	2
	BdMAPKKK66	Bradi5g21330.1	9	6	1	2
	BdMAPKKK48.1	Bradi3g09170.1	6	1	2	3
	BdMAPKKK48.2	Bradi3g09170.2	6	1	2	3
	BdMAPKKK41	Bradi2g46340.1	6	1	2	3
	BdMAPKKK33.2	Bradi1g45040.3	8	5	1	2
	BdMAPKKK33.1	Bradi1g45040.1	9	5	1	3
	BdMAPKKK57	Bradi3g59510.1	9	6	1	2
	BdMAPKKK47.2	Bradi3g08260.2	8	5	1	2
	BdMAPKKK47.1	Bradi3g08260.1	9	5	1	3
	BdMAPKKK35	Bradi1g74480.1	9	5	1	3
	BdMAPKKK52.2	Bradi3g27120.2	9	5	1	3
	BdMAPKKK52.1	Bradi3g27120.1	9	5	1	3
ZIK subfamily	BdMAPKKK72	Bradi4g41940.1	3	1	1	1
	BdMAPKKK71	Bradi3g51457.1	5	2	1	2
	BdMAPKKK70	Bradi2g39347.1	5	2	1	2
	BdMAPKKK69	Bradi1g23970.1	4	1	1	2
	BdMAPKKK73	Bradi4g44427.1	1	1	0	0
	BdMAPKKK68	Bradi1g23320.1	1	1	0	0

## Sheet: Table S5
Supplementary Table S5. The CV value of expression intensities of 65 detected BdMAPKKK transcripts in six tissues/organs.N: the number of samples for CV calculation; CV: coefficient of variation.
Bd Gene	Subfamily	N	Mean	Std. Deviation	CV
BdMAPKKK35	Raf	9	10.2653	1.52557	0.148614
BdMAPKKK57	Raf	9	12.9216	2.54704	0.197114
BdMAPKKK2	MEKK	9	6.15634	1.43178	0.23257
BdMAPKKK64	Raf	9	11.9335	2.79016	0.233809
BdMAPKKK27	Raf	9	11.9522	3.07407	0.257197
BdMAPKKK51	Raf	9	48.6469	12.5853	0.258706
BdMAPKKK52	Raf	9	12.838	3.32319	0.258855
BdMAPKKK26	Raf	9	23.9094	6.64392	0.277879
BdMAPKKK41	Raf	9	15.4416	4.55026	0.294676
BdMAPKKK43	Raf	9	8.71471	2.98296	0.34229
BdMAPKKK37	Raf	9	16.4391	5.81903	0.353975
BdMAPKKK30	Raf	9	18.2844	6.60539	0.361257
BdMAPKKK69	ZIK	9	31.789	11.7764	0.370457
BdMAPKKK61	Raf	9	12.6326	4.71822	0.373496
BdMAPKKK46	Raf	9	45.6906	17.3953	0.38072
BdMAPKKK40	Raf	9	8.08004	3.15969	0.391049
BdMAPKKK22	MEKK	9	14.5615	5.81197	0.399134
BdMAPKKK33	Raf	9	14.7788	6.01649	0.407102
BdMAPKKK1	MEKK	9	9.45913	4.1084	0.434331
BdMAPKKK25	Raf	9	15.5025	6.79537	0.43834
BdMAPKKK19	MEKK	9	4.224	1.92982	0.456869
BdMAPKKK48	Raf	9	14.6492	6.70805	0.457913
BdMAPKKK18	MEKK	9	3.77828	1.74791	0.462621
BdMAPKKK65	Raf	9	32.5344	15.0877	0.463745
BdMAPKKK72	ZIK	9	8.67685	4.17024	0.480617
BdMAPKKK63	Raf	9	9.19861	4.72669	0.513848
BdMAPKKK39	Raf	9	16.1906	8.46399	0.522773
BdMAPKKK23	MEKK	9	11.5084	6.16525	0.535716
BdMAPKKK36	Raf	9	26.2388	14.1011	0.537413
BdMAPKKK31	Raf	9	27.2811	14.7914	0.542187
BdMAPKKK20	MEKK	9	14.0136	8.27248	0.590317
BdMAPKKK47	Raf	9	8.31104	5.39093	0.648647
BdMAPKKK24	MEKK	9	21.9324	15.0247	0.685044
BdMAPKKK34	Raf	9	9.46732	6.59446	0.69655
BdMAPKKK29	Raf	9	6.72396	4.9806	0.740725
BdMAPKKK38	Raf	9	20.8432	16.6091	0.796859
BdMAPKKK45	Raf	9	4.55928	3.85445	0.845408
BdMAPKKK55	Raf	9	37.4212	33.4326	0.893412
BdMAPKKK32	Raf	9	1.4762	1.31901	0.893514
BdMAPKKK17	MEKK	9	0.618033	0.554524	0.897239
BdMAPKKK11	MEKK	9	1.54882	1.39807	0.902671
BdMAPKKK62	Raf	9	3.37408	3.2907	0.975288
BdMAPKKK16	MEKK	9	4.86353	4.79528	0.985966
BdMAPKKK56	Raf	9	5.76454	5.73144	0.994258
BdMAPKKK28	Raf	9	36.2715	38.082	1.04992
BdMAPKKK10	MEKK	9	0.736698	0.792547	1.07581
BdMAPKKK21	MEKK	9	7.34198	8.23223	1.12126
BdMAPKKK54	Raf	9	2.07338	2.55054	1.23014
BdMAPKKK68	ZIK	9	5.28303	6.50075	1.2305
BdMAPKKK58	Raf	9	14.8308	18.265	1.23156
BdMAPKKK3	MEKK	9	0.578869	0.722438	1.24802
BdMAPKKK12	MEKK	9	2.74982	3.55901	1.29427
BdMAPKKK42	Raf	9	8.56008	11.3029	1.32041
BdMAPKKK7	MEKK	9	0.593712	0.811819	1.36736
BdMAPKKK49	Raf	9	0.48833	0.670373	1.37279
BdMAPKKK8	MEKK	9	0.642848	0.901566	1.40245
BdMAPKKK5	MEKK	9	1.2672	1.91076	1.50786
BdMAPKKK13	MEKK	9	3.92391	7.14356	1.82052
BdMAPKKK60	Raf	9	29.4906	56.8643	1.92822
BdMAPKKK66	Raf	9	1.40683	2.89888	2.06058
BdMAPKKK9	MEKK	9	0.911214	1.99586	2.19033
BdMAPKKK14	MEKK	9	0.791475	1.75734	2.22033
BdMAPKKK50	Raf	9	2.86268	6.54765	2.28725
BdMAPKKK4	MEKK	9	4.16097	10.7859	2.59216
BdMAPKKK44	Raf	9	7.21538	18.7507	2.59872

## Sheet: Table S6
Supplementary Table S6. The BdMAPKKK genes with different expression under different development stages in seed and inflorescence. The rule for differentially expressed gene was set 1 fold (log2-base value) change of expression.
Table S6-1:Inflorescence in defferent development stages.
Bd Gene	Early inflorescence	Emerging inflorescence	log2-base ratio
BdMAPKKK16	15.9701	7.98039	-1.00084
BdMAPKKK17	1.29179	0.526177	-1.29575
BdMAPKKK20	5.65124	11.3389	1.00464
BdMAPKKK29	11.6989	3.59331	-1.70299
BdMAPKKK39	8.12546	16.6931	1.03873
BdMAPKKK44	1.20074	3.50618	1.54598
BdMAPKKK56	3.57332	7.72542	1.11235
BdMAPKKK62	4.6059	2.03741	-1.17675
BdMAPKKK66	0.453312	1.34502	1.56905
BdMAPKKK7	0	1.1721	*
Table S6-2: Seed in defferent development stages.
Bd Gene	Seed 5 days after polliation	Seed 10 Days after Poliiation	log2-base ratio
BdMAPKKK32	3.37109	0.00198343	-10.731
BdMAPKKK56	4.52957	0.615427	-2.87971
BdMAPKKK65	27.5388	8.91299	-1.62748
BdMAPKKK29	3.6362	1.26753	-1.52041
BdMAPKKK18	5.84398	2.10157	-1.47548
BdMAPKKK39	18.761	6.99018	-1.42434
BdMAPKKK33	21.7501	8.86372	-1.29504
BdMAPKKK45	5.05132	2.06649	-1.28948
BdMAPKKK23	11.0519	5.07774	-1.12204
BdMAPKKK3	0.400821	1.2572	1.64918
BdMAPKKK68	1.67167	7.6443	2.19309
BdMAPKKK10	0	1.45162	*

## Sheet: Table S7
Supplementary Table S7. The differentially expressed BdMAPKK genes in root, stem and leaf.
Bd Gene	Subfamily	leaf	root	stem	Max expression organ	q-value (%)
BdMAPKKK2	MEKK	213.939	140.916	127.814	leaf	0
BdMAPKKK16	MEKK	23.6151	59.1455	68.1305	stem	0
BdMAPKKK17	MEKK	68.0588	34.09	53.4458	leaf	0
BdMAPKKK20	MEKK	2964.81	1169.51	1301.07	leaf	0
BdMAPKKK21	MEKK	38.6958	214.307	190.105	root	0
BdMAPKKK25	Raf	394.394	148.659	188.154	leaf	0
BdMAPKKK31	Raf	170.992	231.349	343.8	stem	0
BdMAPKKK32	Raf	275.497	79.4643	136.563	leaf	0
BdMAPKKK33	Raf	167.497	546.31	162.036	root	0
BdMAPKKK37	Raf	571.597	259.353	428.5	leaf	0
BdMAPKKK38	Raf	80.3956	177.002	294.475	stem	0
BdMAPKKK42	Raf	295.677	418.175	234.463	root	0
BdMAPKKK43	Raf	143.66	168.212	113.69	root	0
BdMAPKKK44	Raf	149.019	80.1781	139.154	leaf	0
BdMAPKKK45	Raf	47.2916	195.91	52.4274	root	0
BdMAPKKK48	Raf	117.939	385.814	246.789	root	0
BdMAPKKK55	Raf	194.032	399.224	385.927	root	0
BdMAPKKK58	Raf	99.6606	53.6608	58.1424	leaf	0
BdMAPKKK62	Raf	54.6775	222.715	74.1255	root	0
BdMAPKKK63	Raf	302.84	619.909	193.032	root	0
BdMAPKKK66	Raf	181.817	41.6848	52.2006	leaf	0
Footnote:The differentially expressed BdMAPKKK genes were confirmed using the SAM method with the q value set 0.01.

## Sheet: Table S8
Supplementary Table S8. The differentially expressed BdMAPKKK genes under virus, heat,and drought treatment and their relevant promoter regulatory elments involved in corresponding conditions.
Table S8-1: Only PMV treatment.
Bd Gene	Control	PMV	log2-base ratio	q-value (%)
BdMAPKKK14	87.0981	16.3498	-2.41337	0
BdMAPKKK12	68.8812	24.004	-1.52084	0
BdMAPKKK13	87.2301	22.3415	-1.9651	0
Table S8-2: PMV together with SPMV treatment.
Bd Gene	Control	PMV_SPMV	log2-base ratio	q-value (%)
BdMAPKKK14	87.0981	12.0858	-2.84933	0
BdMAPKKK12	68.8812	18.0304	-1.93368	0
BdMAPKKK13	87.2301	20.1676	-2.11279	0
BdMAPKKK3	4.21721	9.13758	1.11552	0
BdMAPKKK44	100.265	37.6965	-1.41132	0
Footnote: The rule for differentially expressed gene was set 1 fold (log2-base value) change of expression with q value lower than 0.01 in Table S8-1 and S8-2.
Table S8-3: The different temperture and time treatment.
Temperature Factor:
Bd Gene	Adj. p-values	F ratio	df	12℃	22℃	27℃	22℃ log2-base ratio	27℃ log2-base ratio	Promoter elements
BdMAPKKK72	0.00113568	15.8049	2	15.4617	20.1357	25.5722	-	0.725882	HSE
BdMAPKKK38	0.00384149	10.9878	2	56.7639	112.027	114.287	0.980805	1.00961	HSE
BdMAPKKK44	0.00209805	13.216	2	54.5656	38.2102	34.0691	-0.514033	-0.679529	-
BdMAPKKK63	0.00454944	10.4165	2	76.9415	101.112	119.209	-	0.631664	TCA-element
BdMAPKKK52	0.0030444	11.8093	2	157.743	202.113	224.266	-	0.507631	HSE,TCA-element
BdMAPKKK60	3.59137e-05	39.2454	2	150.061	117.183	93.6145	-	-0.680741	-
BdMAPKKK24	0.00292029	11.9608	2	201.326	332.362	343.873	0.723223	0.772344	TCA-element
BdMAPKKK20	2.15999e-05	44.478	2	470.613	658.042	677.262	-	0.525173	HSE
Time Factor:
Bd Gene	Adj. p-values	F ratio	df	2h	24h	log2-base ratio	Promoter element
BdMAPKKK37	1.87182e-05	9.3639	1	154.032	235.768	0.614142	TCA-element
Interaction Factor:
Bd Gene	Adj. p-values	F ratio	df
BdMAPKKK16	0.00435248	10.5639	2
BdMAPKKK58	0.0018095	13.8081	2
BdMAPKKK64	0.00179562	13.8395	2
BdMAPKKK20	0.000161193	26.8346	2
Footnote: For the drought treatment, two-way ANOVA method was performed by MEV software with adjusted p-values threshold set 0.01 to define the differentially expressed genes. The fold change method was also used together with the value set 0.5 (log2-base value) and the fold change data only follow the rules were shown. The main factor temperature, time and the interaction of temperature and time…
Table S8-4: The different level of drought conditions.
Bd Gene	EC	EM	ES	mid drought log2-base Ratio	severe drought log2-base Ratio	MC	MM	mid drought log2-base Ratio	PC	PS	severe drought log2-base Ratio	Promoter elements
BdMAPKKK21	59.3501	17.8766	15.173	-1.73118	-1.96775	10.8442	61.8758	2.51246	-	-	-	CGTCA-motif,TGACG-motif
BdMAPKKK16	27.2937	11.5676	9.90612	-1.23848	-1.46218	9.0305	20.8332	1.20601	-	-	-	-
BdMAPKKK33	126.374	-	62.6456	-	-1.01242	-	-	-	-	-	-	CGTCA-motif,TGACG-motif,ABRE,motif IIb
BdMAPKKK5	-	-	-	-	-	-	-	-	6.10074	13.1191	1.10461	CGTCA-motif,TGACG-motif,ABRE
BdMAPKKK30	-	-	-	-	-	83.9374	41.3095	-1.02284	-	-	-	CGTCA-motif,TGACG-motif
Footnote: EC: expansion zone for no treatment; EM:expansion zone for mid drought treatment;ES:expansion zone for severe treatment;MC:mature zone for no treatment;MM:mature zone for mid drought treatment; PC:proliferation zone for no treatment;PS:proliferation zone for severe drought treatment; The differentially expressed genes were confirmed with the fold change of expression set 1 (log2-base va…

## Sheet: Table S9
Table S9. The cis-regulatory elements found in the promoter region of BdMAPKKK genes.
Gene ID	Gene Model					Motifs related to plant growth and development						motifs related to stress response
		sp1	G-box	ACE	3-AF1 binding site	CAT-box	CCGTCC-box	circadian	GCN4_motif	O2-site	Skn-1_motif	ABRE	ARE	AuxRR-core	Box-W1	CGTCA	CGTCA-motif	ERE	GARE	GARE-motif	HSE	LTR	MBS	P-Box	TC-rich repeats	TCA-element	WUN-motif	TGACG-motif	motif IIb
BdMAPKKK1	Bradi1g07650	√	√							√	√		√		√		√				√	√			√
BdMAPKKK2	Bradi1g10970	√	√				√	√			√	√	√	√	√		√				√		√		√
BdMAPKKK3	Bradi1g41850	√	√					√	√	√	√	√	√				√			√	√	√		√				√
BdMAPKKK4	Bradi1g58810	√	√						√	√	√	√	√				√	√		√			√					√
BdMAPKKK5	Bradi1g65500	√	√				√	√			√	√					√			√	√	√	√					√
BdMAPKKK6	Bradi1g67397	√	√				√		√	√	√	√	√				√						√					√
BdMAPKKK7	Bradi2g17800	√	√			√	√					√	√	√	√		√			√		√	√	√				√
BdMAPKKK8	Bradi2g17820	√	√									√	√														√	√
BdMAPKKK9	Bradi2g17830	√	√										√								√				√		√	√
BdMAPKKK10	Bradi2g17840	√	√				√																√					√
BdMAPKKK11	Bradi2g47480	√	√					√	√											√				√				√
BdMAPKKK12	Bradi2g47490	√	√			√		√		√	√		√												√			√
BdMAPKKK13	Bradi2g47500	√	√			√						√	√				√											√
BdMAPKKK14	Bradi2g47510	√	√				√					√	√												√			√
BdMAPKKK15	Bradi3g10887		√		√	√					√									√
BdMAPKKK16	Bradi3g36080	√	√											√														√
BdMAPKKK17	Bradi3g45790	√	√																							√		√
BdMAPKKK18	Bradi3g51380		√																							√
BdMAPKKK19	Bradi3g57740	√	√					√				√											√
BdMAPKKK20	Bradi4g22760	√	√				√				√						√						√					√
BdMAPKKK21	Bradi4g29500	√	√	√						√	√				√						√							√
BdMAPKKK22	Bradi5g10670	√	√						√		√	√					√			√								√	√
BdMAPKKK23	Bradi5g18180	√	√	√							√	√									√				√		√
BdMAPKKK24	Bradi5g24870	√	√								√									√			√		√	√		√
BdMAPKKK25	Bradi1g04080	√	√				√																					√
BdMAPKKK26	Bradi1g14000	√	√	√																		√				√
BdMAPKKK27	Bradi1g14010	√	√			√									√
BdMAPKKK28	Bradi1g20390	√	√						√		√	√	√															√
BdMAPKKK29	Bradi1g28110	√	√										√		√													√
BdMAPKKK30	Bradi1g28950	√	√			√		√				√																√
BdMAPKKK31	Bradi1g30720	√	√		√			√			√						√				√							√	√
BdMAPKKK32	Bradi1g35350	√	√	√		√						√	√															√
BdMAPKKK33	Bradi1g45040	√	√			√			√		√				√		√											√	√
BdMAPKKK34	Bradi1g47570	√	√		√		√				√																	√
BdMAPKKK35	Bradi1g74480	√	√	√		√		√				√		√			√			√		√			√			√
BdMAPKKK36	Bradi2g00670	√	√									√								√								√
BdMAPKKK37	Bradi2g06260	√	√								√															√		√	√
BdMAPKKK38	Bradi2g15560	√	√								√											√						√
BdMAPKKK39	Bradi2g19590	√	√					√			√	√											√		√
BdMAPKKK40	Bradi2g44910	√	√				√	√					√		√
BdMAPKKK41	Bradi2g46340	√	√	√				√																	√	√		√
BdMAPKKK42	Bradi2g49700	√	√				√																	√
BdMAPKKK43	Bradi2g49790	√	√				√
BdMAPKKK44	Bradi2g57470	√	√	√			√																					√
BdMAPKKK45	Bradi3g01850	√	√				√		√																			√
BdMAPKKK46	Bradi3g05520	√	√					√										√				√						√
BdMAPKKK47	Bradi3g08260	√	√																									√	√
BdMAPKKK48	Bradi3g09170	√	√																									√
BdMAPKKK49	Bradi3g13050	√	√			√				√	√															√		√
BdMAPKKK50	Bradi3g13060	√	√
BdMAPKKK51	Bradi3g18150	√	√												√					√						√
BdMAPKKK52	Bradi3g27120	√	√									√													√	√		√
BdMAPKKK53	Bradi3g44707	√	√						√											√				√				√
BdMAPKKK54	Bradi3g45660	√	√																							√		√
BdMAPKKK55	Bradi3g47600	√	√					√			√												√					√	√
BdMAPKKK56	Bradi3g48360	√	√			√																						√
BdMAPKKK57	Bradi3g59510	√	√	√		√							√				√					√
BdMAPKKK58	Bradi3g60210	√	√																									√
BdMAPKKK59	Bradi4g02367	√	√						√					√														√	√
BdMAPKKK60	Bradi4g02900	√	√								√																	√
BdMAPKKK61	Bradi4g04470	√						√			√		√													√		√
BdMAPKKK62	Bradi4g09990		√				√			√			√															√
BdMAPKKK63	Bradi4g36880	√	√														√									√		√
BdMAPKKK64	Bradi4g38400	√	√			√					√														√			√
BdMAPKKK65	Bradi4g41870	√	√									√								√								√
BdMAPKKK66	Bradi5g21330	√	√						√		√						√	√						√				√
BdMAPKKK67	Bradi5g26917	√	√									√													√			√
BdMAPKKK68	Bradi1g23320	√	√				√						√				√								√			√
BdMAPKKK69	Bradi1g23970	√	√			√
BdMAPKKK70	Bradi2g39347	√	√		√	√	√		√		√												√					√
BdMAPKKK71	Bradi3g51457	√	√																									√
BdMAPKKK72	Bradi4g41940	√	√										√				√											√
BdMAPKKK73	Bradi4g44427	√	√		√			√																				√

## Sheet: Table S10
Supplementary Table S10. The fields of the table contain the Affymetrix probe-set identifier, the locus entifier,condition,correlation value, phase of expression based on the best-fitting HAYSTACK model,expression data,best-fitting model and promoter elements predicted of identified BdMAPKKK genes acting cycled expression. The number under promoter elements column was the quantity of coresponding…
Locus	Condition	Phase	Correlation	Model	Promoter Elements
					Circadian	sp1	G-box	ACE	3-AF1 binding site
BdMAPKKK19	LLHC	16	0.924984	cos_per_22_ph_16	2	4	2	-	-
BdMAPKKK19	LDHH	17	0.935994	ct17-box2	2	4	2	-	-
BdMAPKKK19	LDHC	17	0.917426	ct17-rigid	2	4	2	-	-
BdMAPKKK25	LLHC	21	0.907093	ct21-box1	-	2	3	-	-
BdMAPKKK25	LDHH	7	0.873423	ct07-spike	-	2	3	-	-
BdMAPKKK25	LDHC	21	0.9392	ct21-box1	-	2	3	-	-
BdMAPKKK33	LLHC	13	0.830423	ct13-box1	-	3	5	-	1
BdMAPKKK33	LDHH	18	0.825728	ct18-box2	-	3	5	-	1
BdMAPKKK33	LDHC	16	0.912095	cos_per_25_ph_16	-	3	5	-	1
BdMAPKKK37	LLHC	22	0.853703	ct22-box2	-	5	-	1	-
BdMAPKKK37	LDHH	2	0.939122	ct02-spike	-	5	-	1	-
BdMAPKKK37	LDHC	22	0.93418	ct22-box2	-	5	-	1	-
BdMAPKKK58	LLHC	21	0.933484	ct21-box1	-	13	-	1	-
BdMAPKKK58	LDHH	3	0.811207	ct03-box1	-	13	-	1	-
BdMAPKKK58	LDHC	2	0.932453	cos_per_24_ph_2	-	13	-	1	-
BdMAPKKK60	LLHC	21	0.974605	ct21-box1	2	4	2	-	-
BdMAPKKK60	LDHH	2	0.870452	cos_per_26_ph_2	2	4	2	-	-
BdMAPKKK60	LDHC	23	0.950168	ct23-rigid	2	4	2	-	-
BdMAPKKK69	LLHC	21	0.853987	ct21-rigid	-	4	5	-	1
BdMAPKKK69	LDHH	0	0.932295	cos_per_24_ph_0	-	4	5	-	1
BdMAPKKK69	LDHC	23	0.860517	ct23-rigid	-	4	5	-	1
Footnote:
LDHH, Light day, Dark night, Hot day, Hot night; LDHC, Light day, Dark night, Hot day, Cold night; LLHC, Light day, Light night, Hot day, Cold night.

[truncated: 1 more sheets: Table S11]
